# Supplementary material for: Bacillus velezensis SYL-3 suppresses Alternaria alternata and tobacco mosaic virus infecting Nicotiana tabacum by regulating the phyllosphere microbial community
Source: Front Microbiol. 2022 Jul 28;13:840318. doi: 10.3389/fmicb.2022.840318 (PMC9366745; doi:10.3389/fmicb.2022.840318)
Supplement: Supplementary file 1 [file Table_1.XLSX]

## Sheet: Sheet1
# Constructed from biom file
#OTU ID	A1	A2	A3	CK1	CK2	CK3	taxonomy
OTU1	6326	3533	7700	494	270	36	k__Bacteria;	p__Cyanobacteria;	c__Oxyphotobacteria;	o__Chloroplast;	f__uncultured_bacterium;	g__uncultured_bacterium;	s__uncultured_bacterium
OTU2	56	44	42	13	5	1	k__Bacteria;	p__Proteobacteria;	c__Gammaproteobacteria;	o__Enterobacteriales;	f__Enterobacteriaceae;	g__leclercia;	s__Leclercia_adecarboxylata
OTU3	0	0	0	0	0	0	k__Bacteria;	p__Proteobacteria;	c__Gammaproteobacteria;	o__Pseudomonadales;	f__Moraxellaceae;	g__Acinetobacter;	s__Acinetobacter_guillouiae
OTU4	1	2	0	1	1	4	k__Bacteria;	p__Proteobacteria;	c__Gammaproteobacteria;	o__Pseudomonadales;	f__Pseudomonadaceae;	g__Pseudomonas;	s__Pseudomonas_syringae
OTU5	0	0	1	0	0	0	k__Bacteria;	p__Proteobacteria;	c__Gammaproteobacteria;	o__Pseudomonadales;	f__Moraxellaceae;	g__Acinetobacter;	s__Acinetobacter_sp.
OTU6	3	1	0	7	7	9	k__Bacteria;	p__Proteobacteria;	c__Gammaproteobacteria;	o__Pseudomonadales;	f__Pseudomonadaceae;	g__Pseudomonas;	s__Pseudomonas_sp.
OTU7	32	7	29	1742	316	196	k__Bacteria;	p__Proteobacteria;	c__Gammaproteobacteria;	o__Enterobacteriales;	f__Enterobacteriaceae;	g__Pantoea;	s__Pantoea_sp.
OTU8	0	0	1	0	0	0	k__Bacteria;	p__Proteobacteria;	c__Alphaproteobacteria;	o__Sphingomonadales;	f__Sphingomonadaceae;	g__Sphingomonas;	s__Sphingomonas_sp.
OTU9	128	82	53	6	0	3	k__Bacteria;	p__Proteobacteria;	c__Alphaproteobacteria;	o__Rhizobiales;	f__Rhizobiaceae;	g__Aureimonas;	s__Aureimonas_sp.
OTU10	48	0	1	152	45	40	k__Bacteria;	p__Proteobacteria;	c__Gammaproteobacteria;	o__Xanthomonadales;	f__Xanthomonadaceae;	g__Xanthomonas;	s__Xanthomonas_arboricola
OTU11	32	77	24	4	3	0	k__Bacteria;	p__Proteobacteria;	c__Gammaproteobacteria;	o__Enterobacteriales;	f__Enterobacteriaceae;	g__leclercia;	s__Leclercia_adecarboxylata
OTU12	15	11	113	3	2	2	k__Bacteria;	p__Proteobacteria;	c__Alphaproteobacteria;	o__Sphingomonadales;	f__Sphingomonadaceae;	g__Sphingomonas;	s__Sphingomonas_sp.
OTU13	0	1	0	0	0	0	k__Bacteria;	p__Proteobacteria;	c__Deltaproteobacteria;	o__Oligoflexales;	f__0319-6G20;	g__uncultured_bacterium_f_0319-6G20;	s__uncultured_bacterium_f_0319-6G20
OTU14	3	2	3	0	0	0	k__Bacteria;	p__Proteobacteria;	c__Gammaproteobacteria;	o__Enterobacteriales;	f__Enterobacteriaceae;	g__leclercia;	s__Leclercia_adecarboxylata
OTU15	0	7	4	1	1	1	k__Bacteria;	p__Proteobacteria;	c__Alphaproteobacteria;	o__Caulobacterales;	f__Caulobacteraceae;	g__Brevundimonas;	s__Brevundimonas_vesicularis
OTU16	12	0	25	1	0	0	k__Bacteria;	p__Proteobacteria;	c__Gammaproteobacteria;	o__Pseudomonadales;	f__Pseudomonadaceae;	g__Pseudomonas;	s__Pseudomonas_oryzihabitans
OTU17	1	2	1369	3	0	0	k__Bacteria;	p__Proteobacteria;	c__Gammaproteobacteria;	o__Betaproteobacteriales;	f__Burkholderiaceae;	g__Massilia;	s__Massilia_sp.
OTU18	1341	7565	9	10444	16680	18534	k__Bacteria;	p__Proteobacteria;	c__Gammaproteobacteria;	o__Pseudomonadales;	f__Pseudomonadaceae;	g__Pseudomonas;	s__Pseudomonas_syringae
OTU19	54	49	81	1	1	0	k__Bacteria;	p__Proteobacteria;	c__Alphaproteobacteria;	o__Rhizobiales;	f__Rhizobiaceae;	g__Aureimonas;	s__Aureimonas_ureilytica
OTU20	332	0	30	9	8	41	k__Bacteria;	p__Proteobacteria;	c__Gammaproteobacteria;	o__Enterobacteriales;	f__Enterobacteriaceae;	g__Kosakonia;	s__Salmonella_bongori
OTU21	54	6	3	2	0	15	k__Bacteria;	p__Proteobacteria;	c__Alphaproteobacteria;	o__Sphingomonadales;	f__Sphingomonadaceae;	g__Sphingomonas;	s__Sphingomonas_sp.
OTU22	2	2	6	10	1	2	k__Bacteria;	p__Proteobacteria;	c__Alphaproteobacteria;	o__Rhizobiales;	f__Beijerinckiaceae;	g__Methylobacterium;	s__Methylobacterium_adhaesivum
OTU23	141	0	13	41	138	11	k__Bacteria;	p__Proteobacteria;	c__Gammaproteobacteria;	o__Pseudomonadales;	f__Pseudomonadaceae;	g__Pseudomonas;	s__Pseudomonas_argentinensis
OTU24	15	7	6	1	4	0	k__Bacteria;	p__Proteobacteria;	c__Gammaproteobacteria;	o__Enterobacteriales;	f__Enterobacteriaceae;	g__leclercia;	s__Leclercia_adecarboxylata
OTU25	0	1	1	0	0	1	k__Bacteria;	p__Proteobacteria;	c__Alphaproteobacteria;	o__Sphingomonadales;	f__Sphingomonadaceae;	g__Sphingomonas;	s__Sphingomonas_sp.
OTU26	1	1	6	6	26	7	k__Bacteria;	p__Proteobacteria;	c__Alphaproteobacteria;	o__Rhizobiales;	f__Rhizobiaceae;	g__Allorhizobium-Neorhizobium-Pararhizobium-Rhizobium;	s__Rhizobium_sp.
OTU27	19	8	2	5	2	1	k__Bacteria;	p__Proteobacteria;	c__Alphaproteobacteria;	o__Rhizobiales;	f__Beijerinckiaceae;	g__Methylobacterium;	s__Methylobacterium_sp.
OTU28	107	72	183	19	121	4	k__Bacteria;	p__Proteobacteria;	c__Alphaproteobacteria;	o__Sphingomonadales;	f__Sphingomonadaceae;	g__Sphingomonas;	s__Sphingomonas_parapaucimobilis
OTU29	23	25	7	0	3	0	k__Bacteria;	p__Firmicutes;	c__Bacilli;	o__Caryophanales;	f__Bacillaceae;	g__Bacillus;	s__Bacillus velezensis
OTU30	929	975	662	45	37	19	k__Bacteria;	p__Proteobacteria;	c__Alphaproteobacteria;	o__Sphingomonadales;	f__Sphingomonadaceae;	g__Sphingomonas;	s__Sphingomonas_roseiflava
OTU31	1	13	1	50	135	13	k__Bacteria;	p__Proteobacteria;	c__Gammaproteobacteria;	o__Xanthomonadales;	f__Xanthomonadaceae;	g__Stenotrophomonas;	s__Pseudomonas_geniculata
OTU32	24	10	40	5	2	0	k__Bacteria;	p__Proteobacteria;	c__Alphaproteobacteria;	o__Sphingomonadales;	f__Sphingomonadaceae;	g__Sphingomonas;	s__Sphingomonas_asaccharolytica
OTU33	34	30	14	6	0	1	k__Bacteria;	p__Proteobacteria;	c__Alphaproteobacteria;	o__Sphingomonadales;	f__Sphingomonadaceae;	g__Sphingomonas;	s__Sphingomonas_sp.
OTU34	0	0	0	0	0	0	k__Bacteria;	p__Proteobacteria;	c__Alphaproteobacteria;	o__Sphingomonadales;	f__Sphingomonadaceae;	g__Porphyrobacter;	s__Erythromicrobium_sp.
OTU35	0	0	4	0	0	0	k__Bacteria;	p__Proteobacteria;	c__Gammaproteobacteria;	o__Oceanospirillales;	f__Halomonadaceae;	g__Candidatus_Portiera;	s__Candidatus_Portiera_aleyrodidarum
OTU36	5	2	2	0	0	0	k__Bacteria;	p__Proteobacteria;	c__Gammaproteobacteria;	o__Enterobacteriales;	f__Enterobacteriaceae;	g__leclercia;	s__Leclercia_adecarboxylata
OTU37	0	0	0	0	0	0	k__Bacteria;	p__Proteobacteria;	c__Gammaproteobacteria;	o__Pseudomonadales;	f__Moraxellaceae;	g__Enhydrobacter;	s__Enhydrobacter_sp.
OTU38	5	2	0	2	0	0	k__Bacteria;	p__Proteobacteria;	c__Gammaproteobacteria;	o__Enterobacteriales;	f__Enterobacteriaceae;	g__leclercia;	s__Leclercia_adecarboxylata
OTU39	1	0	9	0	0	0	k__Bacteria;	p__Proteobacteria;	c__Gammaproteobacteria;	o__Betaproteobacteriales;	f__Burkholderiaceae;	g__Massilia;	s__Massilia_sp.
OTU40	1	0	0	0	0	0	k__Bacteria;	p__Firmicutes;	c__Bacilli;	o__Caryophanales;	f__Bacillaceae;	g__Bacillus;	s__Bacillus velezensis
OTU41	6	0	4	0	1	0	k__Bacteria;	p__Proteobacteria;	c__Gammaproteobacteria;	o__Pseudomonadales;	f__Pseudomonadaceae;	g__Pseudomonas;	s__Pseudomonas_sp.
OTU42	17	9	17	0	1	0	k__Bacteria;	p__Proteobacteria;	c__Gammaproteobacteria;	o__Betaproteobacteriales;	f__Burkholderiaceae;	g__Massilia;	s__Massilia_sp.
OTU43	5	12	4	0	1	0	k__Bacteria;	p__Proteobacteria;	c__Alphaproteobacteria;	o__Rhizobiales;	f__Beijerinckiaceae;	g__Methylobacterium;	s__Methylobacterium_oryzae
OTU44	495	97	2044	525	151	88	k__Bacteria;	p__Proteobacteria;	c__Gammaproteobacteria;	o__Pseudomonadales;	f__Pseudomonadaceae;	g__Pseudomonas;	s__Pseudomonas_psychrotolerans
OTU45	6	3	4	1	0	1	k__Bacteria;	p__Proteobacteria;	c__Gammaproteobacteria;	o__Enterobacteriales;	f__Enterobacteriaceae;	g__leclercia;	s__Leclercia_adecarboxylata
OTU46	31	11	0	8	5	2	k__Bacteria;	p__Proteobacteria;	c__Alphaproteobacteria;	o__Rhizobiales;	f__Beijerinckiaceae;	g__Methylobacterium;	s__Methylobacterium_hispanicum
OTU47	0	0	0	5	185	0	k__Bacteria;	p__Proteobacteria;	c__Gammaproteobacteria;	o__Betaproteobacteriales;	f__Burkholderiaceae;	g__Massilia;	s__Duganella_sp.
OTU48	0	0	0	0	0	0	k__Bacteria;	p__Proteobacteria;	c__Deltaproteobacteria;	o__Bdellovibrionales;	f__Bdellovibrionaceae;	g__Bdellovibrio;	s__uncultured_bacterium_g_Bdellovibrio
OTU49	15	32	3	8	4	71	k__Bacteria;	p__Proteobacteria;	c__Gammaproteobacteria;	o__Enterobacteriales;	f__Enterobacteriaceae;	g__Pantoea;	s__Pantoea_sp.
OTU50	9	12	20	15	2	5	k__Bacteria;	p__Proteobacteria;	c__Alphaproteobacteria;	o__Sphingomonadales;	f__Sphingomonadaceae;	g__Sphingomonas;	s__Sphingomonas_endophytica
OTU51	1	4	2	0	0	0	k__Bacteria;	p__Proteobacteria;	c__Alphaproteobacteria;	o__Rickettsiales;	f__Rickettsiaceae;	g__Rickettsia;	s__Candidatus_Rickettsia_senegalensis
OTU52	0	3	3	4	0	1	k__Bacteria;	p__Proteobacteria;	c__Alphaproteobacteria;	o__Sphingomonadales;	f__Sphingomonadaceae;	g__Sphingomonas;	s__Sphingomonas_jeddahensis
OTU53	7	14	0	0	0	0	k__Bacteria;	p__Proteobacteria;	c__Deltaproteobacteria;	o__Myxococcales;	f__Archangiaceae;	g__Cystobacter;	s__Cystobacter_fuscus
OTU54	5	2	0	0	0	0	k__Bacteria;	p__Proteobacteria;	c__Gammaproteobacteria;	o__Enterobacteriales;	f__Enterobacteriaceae;	g__leclercia;	s__Leclercia_adecarboxylata
OTU55	79	68	70	13	10	0	k__Bacteria;	p__Proteobacteria;	c__Gammaproteobacteria;	o__Enterobacteriales;	f__Enterobacteriaceae;	g__leclercia;	s__Leclercia_adecarboxylata
OTU56	0	1	0	0	0	0	k__Bacteria;	p__Proteobacteria;	c__Alphaproteobacteria;	o__Rickettsiales;	f__Rickettsiaceae;	g__Ac37b;	s__Rickettsiales_bacterium
OTU57	0	1	0	0	0	0	k__Bacteria;	p__Deinococcus-Thermus;	c__Deinococci;	o__Deinococcales;	f__Deinococcaceae;	g__Deinococcus;	s__uncultured_bacterium_g_Deinococcus
OTU58	0	0	0	0	0	0	k__Bacteria;	p__Proteobacteria;	c__Alphaproteobacteria;	o__Rhodobacterales;	f__Rhodobacteraceae;	g__Falsirhodobacter;	s__Falsirhodobacter_halotolerans
OTU59	11	34	10	1	1	0	k__Bacteria;	p__Proteobacteria;	c__Alphaproteobacteria;	o__Rhizobiales;	f__Beijerinckiaceae;	g__Methylobacterium;	s__Methylobacterium_platani
OTU60	0	0	0	0	0	0	k__Bacteria;	p__Proteobacteria;	c__Alphaproteobacteria;	o__Acetobacterales;	f__Acetobacteraceae;	g__Roseomonas;	s__Roseomonas_sp.
OTU61	0	0	0	0	0	0	k__Bacteria;	p__Actinobacteria;	c__Actinobacteria;	o__Micrococcales;	f__Microbacteriaceae;	g__Naasia;	s__Naasia_aerilata
OTU62	0	0	0	0	0	0	k__Bacteria;	p__Proteobacteria;	c__Deltaproteobacteria;	o__Bdellovibrionales;	f__Bdellovibrionaceae;	g__Bdellovibrio;	s__uncultured_bacterium_g_Bdellovibrio
OTU63	3	6	8	0	0	0	k__Bacteria;	p__Proteobacteria;	c__Alphaproteobacteria;	o__Rhizobiales;	f__Rhizobiaceae;	g__Aureimonas;	s__Aureimonas_jatrophae
OTU64	1	3	6	0	0	0	k__Bacteria;	p__Proteobacteria;	c__Alphaproteobacteria;	o__Rhizobiales;	f__Beijerinckiaceae;	g__Methylobacterium;	s__Methylobacterium_komagatae
OTU65	56	52	53	10	4	1	k__Bacteria;	p__Cyanobacteria;	c__Oxyphotobacteria;	o__Chloroplast;	f__uncultured_bacterium;	g__uncultured_bacterium;	s__uncultured_bacterium
OTU66	0	5	5	0	1	0	k__Bacteria;	p__Proteobacteria;	c__Gammaproteobacteria;	o__Betaproteobacteriales;	f__Burkholderiaceae;	g__Acidovorax;	s__Acidovorax_sp.
OTU67	75	173	63	1	1	0	k__Bacteria;	p__Proteobacteria;	c__Alphaproteobacteria;	o__Sphingomonadales;	f__Sphingomonadaceae;	g__Sphingomonas;	s__Sphingomonas_sp.
OTU68	36	62	17	2	1	0	k__Bacteria;	p__Proteobacteria;	c__Alphaproteobacteria;	o__Rhizobiales;	f__Rhizobiaceae;	g__Aureimonas;	s__Aureimonas_phyllosphaerae
OTU69	1	0	0	1	0	0	k__Bacteria;	p__Proteobacteria;	c__Gammaproteobacteria;	o__Enterobacteriales;	f__Enterobacteriaceae;	g__leclercia;	s__Leclercia_adecarboxylata
OTU70	0	3	1	0	0	0	k__Bacteria;	p__Proteobacteria;	c__Alphaproteobacteria;	o__Rhizobiales;	f__Rhizobiaceae;	g__Allorhizobium-Neorhizobium-Pararhizobium-Rhizobium;	s__Neorhizobium_huautlense
OTU71	0	0	0	0	0	0	k__Bacteria;	p__Proteobacteria;	c__Alphaproteobacteria;	o__Acetobacterales;	f__Acetobacteraceae;	g__Muricoccus;	s__Roseomonas_rosea
OTU72	0	0	0	0	0	0	k__Bacteria;	p__Bacteroidetes;	c__Bacteroidia;	o__Flavobacteriales;	f__Weeksellaceae;	g__Empedobacter;	s__Empedobacter_falsenii
OTU73	4	1	3	0	0	0	k__Bacteria;	p__Actinobacteria;	c__Actinobacteria;	o__Propionibacteriales;	f__Propionibacteriaceae;	g__Cutibacterium;	s__Cutibacterium_acnes
OTU74	0	0	0	0	0	0	k__Bacteria;	p__Proteobacteria;	c__Gammaproteobacteria;	o__Pseudomonadales;	f__Pseudomonadaceae;	g__Pseudomonas;	s__Pseudomonas_abietaniphila
OTU75	0	1	0	0	0	0	k__Bacteria;	p__Firmicutes;	c__Bacilli;	o__Caryophanales;	f__Bacillaceae;	g__Bacillus;	s__Bacillus velezensis
OTU76	6	6	0	33	18	15	k__Bacteria;	p__Proteobacteria;	c__Gammaproteobacteria;	o__Pseudomonadales;	f__Pseudomonadaceae;	g__Pseudomonas;	s__Pseudomonas_sp.
OTU77	2	10	0	0	1	2	k__Bacteria;	p__Proteobacteria;	c__Alphaproteobacteria;	o__Sphingomonadales;	f__Sphingomonadaceae;	g__Sphingomonas;	s__Sphingomonas_naphthae
OTU78	2	4	5	0	0	0	k__Bacteria;	p__Proteobacteria;	c__Gammaproteobacteria;	o__Enterobacteriales;	f__Enterobacteriaceae;	g__Buchnera;	s__Buchnera_aphidicola
OTU79	11	10	0	0	0	0	k__Bacteria;	p__Proteobacteria;	c__Alphaproteobacteria;	o__Sphingomonadales;	f__Sphingomonadaceae;	g__Sphingomonas;	s__Sphingomonas_rubra
OTU80	0	0	0	1	2	7	k__Bacteria;	p__Proteobacteria;	c__Gammaproteobacteria;	o__Pseudomonadales;	f__Pseudomonadaceae;	g__Pseudomonas;	s__Pseudomonas_amygdali
OTU81	0	0	0	16	5	0	k__Bacteria;	p__Proteobacteria;	c__Gammaproteobacteria;	o__Enterobacteriales;	f__Enterobacteriaceae;	g__Pantoea;	s__Pantoea_ananatis
OTU82	3	2	0	1	1	0	k__Bacteria;	p__Proteobacteria;	c__Gammaproteobacteria;	o__Enterobacteriales;	f__Enterobacteriaceae;	g__leclercia;	s__Leclercia_adecarboxylata
OTU83	0	0	2	0	0	0	k__Bacteria;	p__Proteobacteria;	c__Gammaproteobacteria;	o__Enterobacteriales;	f__Enterobacteriaceae;	g__Rosenbergiella;	s__Rosenbergiella_epipactidis
OTU84	0	0	0	2	4	0	k__Bacteria;	p__Proteobacteria;	c__Gammaproteobacteria;	o__Enterobacteriales;	f__Enterobacteriaceae;	g__Pantoea;	s__Pantoea_ananatis
OTU85	0	0	0	0	0	0	k__Bacteria;	p__Proteobacteria;	c__Alphaproteobacteria;	o__Sphingomonadales;	f__Sphingomonadaceae;	g__Sphingobium;	s__Sphingobium_sp.
OTU86	3	0	1	4	1	5	k__Bacteria;	p__Proteobacteria;	c__Alphaproteobacteria;	o__Sphingomonadales;	f__Sphingomonadaceae;	g__Novosphingobium;	s__Novosphingobium_gossypii
OTU87	0	3	0	1	4	0	k__Bacteria;	p__Proteobacteria;	c__Gammaproteobacteria;	o__Pseudomonadales;	f__Moraxellaceae;	g__Acinetobacter;	s__Acinetobacter_sp.
OTU88	2	0	0	14	32	27	k__Bacteria;	p__Proteobacteria;	c__Gammaproteobacteria;	o__Pseudomonadales;	f__Pseudomonadaceae;	g__Pseudomonas;	s__Pseudomonas_amygdali
OTU89	8	0	1	18	10	26	k__Bacteria;	p__Proteobacteria;	c__Gammaproteobacteria;	o__Enterobacteriales;	f__Enterobacteriaceae;	g__Kosakonia;	s__Salmonella_bongori
OTU90	3	0	5	0	0	0	k__Bacteria;	p__Proteobacteria;	c__Alphaproteobacteria;	o__Rickettsiales;	f__Mitochondria;	g__Capsicum_annuum;	s__Capsicum_annuum
OTU91	0	0	0	1	9	1	k__Bacteria;	p__Proteobacteria;	c__Gammaproteobacteria;	o__Enterobacteriales;	f__Enterobacteriaceae;	g__Enterobacter;	s__Pantoea_agglomerans
OTU92	3	3	93	84	161	11	k__Bacteria;	p__Proteobacteria;	c__Gammaproteobacteria;	o__Enterobacteriales;	f__Enterobacteriaceae;	g__leclercia;	s__Leclercia_adecarboxylata
OTU93	0	0	0	0	0	0	k__Bacteria;	p__Bacteroidetes;	c__Bacteroidia;	o__Cytophagales;	f__Hymenobacteraceae;	g__Hymenobacter;	s__Hymenobacter_sp.
OTU94	0	0	0	2	11	1	k__Bacteria;	p__Proteobacteria;	c__Gammaproteobacteria;	o__Enterobacteriales;	f__Enterobacteriaceae;	g__Enterobacter;	s__Pantoea_agglomerans
OTU95	0	0	0	0	0	0	k__Bacteria;	p__Proteobacteria;	c__Gammaproteobacteria;	o__Pseudomonadales;	f__Moraxellaceae;	g__Acinetobacter;	s__Acinetobacter_sp.
OTU96	1	2	0	5	2	0	k__Bacteria;	p__Proteobacteria;	c__Gammaproteobacteria;	o__Pseudomonadales;	f__Pseudomonadaceae;	g__Pseudomonas;	s__Pseudomonas_sp.
OTU97	0	0	0	0	0	0	k__Bacteria;	p__Proteobacteria;	c__Gammaproteobacteria;	o__Pseudomonadales;	f__Moraxellaceae;	g__Psychrobacter;	s__Psychrobacter_sp.
OTU98	0	0	0	0	0	0	k__Bacteria;	p__Proteobacteria;	c__Alphaproteobacteria;	o__Rhizobiales;	f__Beijerinckiaceae;	g__uncultured_bacterium_f_Beijerinckiaceae;	s__uncultured_bacterium_f_Beijerinckiaceae
OTU99	0	0	0	0	0	0	k__Bacteria;	p__Bacteroidetes;	c__Bacteroidia;	o__Cytophagales;	f__Spirosomaceae;	g__Spirosoma;	s__Spirosoma_sp.
